# Supplementary material for: Fatty Acid Synthase Promotes Hepatocellular Carcinoma Growth via S-Phase Kinase-Associated Protein 2/p27KIP1 Regulation
Source: Medicina (Kaunas). 2024 Jul 18;60(7):1160. doi: 10.3390/medicina60071160 (PMC11278665; doi:10.3390/medicina60071160)
Supplement: Supplementary file 1 [file medicina-60-01160-s001.zip]

Archive with 4 entries (4 files):
- Suppl. Fig. S1.pdf
- Suppl. Fig. S2.pdf
- Suppl. Fig. S3.pdf
- Supplementary data.pdf
